# Supplementary material for: The Autonomous Parvovirus Minute Virus of Mice Localizes to Cellular Sites of DNA Damage Using ATR Signaling
Source: Viruses. 2023 May 25;15(6):1243. doi: 10.3390/v15061243 (PMC10300767; doi:10.3390/v15061243)
Supplement: Supplementary file 1 [file viruses-15-01243-s001.zip]

Archive with 8 entries (7 files):
- Supplementary figures/
- __MACOSX/._Supplementary figures
- Supplementary figures/Figure_S1.tiff
- __MACOSX/Supplementary figures/._Figure_S1.tiff
- Supplementary figures/Figure_S2.tiff
- __MACOSX/Supplementary figures/._Figure_S2.tiff
- Supplementary figures/Figure_S3.tiff
- __MACOSX/Supplementary figures/._Figure_S3.tiff
